# Supplementary material for: Preparation and Self-Assembly of pH-Responsive Hyperbranched Polymer Peptide Hybrid Materials
Source: Nanomaterials (Basel). 2023 May 25;13(11):1725. doi: 10.3390/nano13111725 (PMC10254404; doi:10.3390/nano13111725)
Supplement: Supplementary file 1 [file nanomaterials-13-01725-s001.zip]

Archive with 1 entries (1 files):
- nanomaterials-2405073-supplementary.pdf
